# Supplementary material for: An alternative neural basis underlying leptin resistance
Source: Cell Rep. Author manuscript; Available in PMC 2025 Aug 11. (PMC12337207; doi:10.1016/j.celrep.2025.115863)
Supplement: 2 [file NIHMS2099503-supplement-2.zip]

Archive with 2 entries (2 files):
- Raw data and statistics for SFigs v2.xlsx
- Raw data and statistics for Figs.xlsx
