# Supplementary material for: An alternative neural basis underlying leptin resistance
Source: Cell Rep. Author manuscript; Available in PMC 2025 Aug 11. (PMC12337207; doi:10.1016/j.celrep.2025.115863)
Supplement: 2 [file NIHMS2099503-supplement-2.zip › Raw data and statistics for SFigs v2.xlsx]

## Sheet: SFig. 1B
weeks	Ctrl					Kir2.1
0	23.4	20.9	23	22		23.3	24.9	24.8	24.9
1	24.4	22.1	23	22.4		23.4	23.5	20.4	22.4
2	25.3	23.2	23.4	23.7		21.2	20.8	14.2	16.9
3	25.3	22.8	22.5	24.1		21.1	21.4	16.7	19.1
4	28	25.2	24.7	24.7		20.8	21.5	17.5	19.3
5	29.2	27.3	26.5	26.5		21.2	21.9	18	20.2
6	32.4	29.1	27.5	27.1		22.8	22.7	18.4	21.4
7	32.8	30.1	28.6	28.2		23.5	23.4	19.2	21.8
8	33.1	31.7	29.1	28.2		25.5	24.2	19.5	22.6
9	34.4	33.1	30.2	29.8		26.1	25	20.3	23.6
10	36.3	34.2	30.9	30.1		27.6	25.1	20.3	24.3
Table Analyzed	Body weight
Two-way RM ANOVA	Matching: Across row
Assume sphericity?	Yes
Alpha	0.05
Source of Variation	% of total variation	P value	P value summary	Significant?
Interaction	14	<0.001	***	Yes
Row Factor	29.8	<0.001	***	Yes
Column Factor	39.8	<0.001	***	Yes
Subject	12.9	<0.001	***	Yes
ANOVA table	SS	DF	MS	F (DFn, DFd)	P value
Interaction	238	10	23.8	F (10, 33) = 13.5	P<0.001
Row Factor	507	10	50.7	F (10, 33) = 7.61	P<0.001
Column Factor	675	1	675	F (1, 33) = 383	P<0.001
Subject	220	33	6.66	F (33, 33) = 3.77	P<0.001
Residual	58.2	33	1.76
Difference between column means
Mean of Ctrl	27.3
Mean of Kir2.1	21.7
Difference between means	5.54
SE of difference	0.283
95% CI of difference	4.96 to 6.12
Data summary
Number of columns (Column Factor)	2
Number of rows (Row Factor)	11
Number of subjects (Subject)	44
Compare each cell mean with the other cell mean in that row
Number of families	1
Number of comparisons per family	11
Alpha	0.05
Sidak's multiple comparisons test	Mean Diff.	95.00% CI of diff.	Significant?	Summary		Adjusted P Value
Ctrl - Kir2.1
0	-2.15	-5.00 to 0.702	No	ns		0.27
1	0.55	-2.30 to 3.40	No	ns		>0.99
2	5.63	2.77 to 8.48	Yes	***		<0.001
3	4.1	1.25 to 6.95	Yes	**		0.001
4	5.88	3.02 to 8.73	Yes	***		<0.001
5	7.05	4.20 to 9.90	Yes	***		<0.001
6	7.7	4.85 to 10.6	Yes	***		<0.001
7	7.95	5.10 to 10.8	Yes	***		<0.001
8	7.58	4.72 to 10.4	Yes	***		<0.001
9	8.12	5.27 to 11.0	Yes	***		<0.001
10	8.55	5.70 to 11.4	Yes	***		<0.001
Test details	Mean 1	Mean 2	Mean Diff.	SE of diff.		N1	N2	t	DF
Ctrl - Kir2.1
0	22.3	24.5	-2.15	0.939		4	4	2.29	33
1	23	22.4	0.55	0.939		4	4	0.586	33
2	23.9	18.3	5.63	0.939		4	4	5.99	33
3	23.7	19.6	4.1	0.939		4	4	4.36	33
4	25.7	19.8	5.88	0.939		4	4	6.25	33
5	27.4	20.3	7.05	0.939		4	4	7.51	33
6	29	21.3	7.7	0.939		4	4	8.2	33
7	29.9	22	7.95	0.939		4	4	8.46	33
8	30.5	23	7.58	0.939		4	4	8.06	33
9	31.9	23.8	8.12	0.939		4	4	8.65	33
10	32.9	24.3	8.55	0.939		4	4	9.1	33

## Sheet: SFig. 1D
	Ctrl						Kir2.1
0	33.7	35	35.3	42.4	41.2		36.2	48.4	31.3	37	40
1	31.2	31.7	34.3	40.3	35.1		25.5	40.6	25.9	29.2	31.3
2	32.5	33.9	36.1	43.7	38.6		17.3	36.1	21.5	24.8	20.6
3	32.4	35	37.5	45	40.3		16.5	33.5	22.3	25.9	20
4	32.9	36	37.7	45.1	41.2		16.1	33.9	21.7	25.3	18.7
5	31.6	34.9	39.6	47.2	43.9		17.2	34	22.1	27.3	21.2
6	31.3	34.8	40	47.8	45.3		18	35.5	22.5	29.8	22.5
7	32.2	35.1	40.2	48.7	45.6		19.8	35.8	23.2	30.9	24.5
8	32.3	35	41.2	50.1	47.8		20.8	37.1	23.7	31.7	27.8
Table Analyzed	Body weight
Two-way RM ANOVA	Matching: Both factors
Assume sphericity?	Yes
Alpha	0.05
Source of Variation	% of total variation	P value	P value summary	Significant?
Row Factor	6.802	<0.001	***	Yes
Column Factor	42.61	0.04	*	Yes
Interaction: Row Factor x Column Factor	9.883	<0.001	***	Yes
Interaction: Row Factor x Subject	2.52
Interaction: Column Factor x Subject	17.44
Subject	19.81
ANOVA table	SS	DF	MS	F (DFn, DFd)	P value
Row Factor	457.1	8	57.14	F (8, 32) = 10.80	P<0.001
Column Factor	2864	1	2864	F (1, 4) = 9.771	P=0.04
Interaction: Row Factor x Column Factor	664.2	8	83.03	F (8, 32) = 42.42	P<0.001
Interaction: Row Factor x Subject	169.4	32	5.293
Interaction: Column Factor x Subject	1172	4	293.1
Subject	1331	4	332.8
Residual	62.63	32	1.957
Difference between column means
Mean of Ctrl	38.5
Mean of Kir2.1	27.22
Difference between means	11.28
SE of difference	3.609
95% CI of difference	1.261 to 21.30
Data summary
Number of columns (Column Factor)	2
Number of rows (Row Factor)	9
Number of subjects (Subject)	5
Compare each cell mean with the other cell mean in that row
Number of families	1
Number of comparisons per family	9
Alpha	0.05
Sidak's multiple comparisons test	Mean Diff.	95.00% CI of diff.	Significant?	Summary	Adjusted P Value
Ctrl - Kir2.1
0	-1.06	-3.683 to 1.563	No	ns	0.92
1	4.02	1.397 to 6.643	Yes	***	<0.001
2	12.9	10.28 to 15.52	Yes	***	<0.001
3	14.4	11.78 to 17.02	Yes	***	<0.001
4	15.44	12.82 to 18.06	Yes	***	<0.001
5	15.08	12.46 to 17.70	Yes	***	<0.001
6	14.18	11.56 to 16.80	Yes	***	<0.001
7	13.52	10.90 to 16.14	Yes	***	<0.001
8	13.06	10.44 to 15.68	Yes	***	<0.001
Test details	Mean 1	Mean 2	Mean Diff.	SE of diff.	N1	N2	t	DF
Ctrl - Kir2.1
0	37.52	38.58	-1.06	0.8848	5	5	1.198	32
1	34.52	30.5	4.02	0.8848	5	5	4.543	32
2	36.96	24.06	12.9	0.8848	5	5	14.58	32
3	38.04	23.64	14.4	0.8848	5	5	16.27	32
4	38.58	23.14	15.44	0.8848	5	5	17.45	32
5	39.44	24.36	15.08	0.8848	5	5	17.04	32
6	39.84	25.66	14.18	0.8848	5	5	16.03	32
7	40.36	26.84	13.52	0.8848	5	5	15.28	32
8	41.28	28.22	13.06	0.8848	5	5	14.76	32

## Sheet: SFig. 2B
Bregma	Chow						HFD
1.22	42	26	30	34	36		83	74	41	33	53
1.46	40	24	35	30	37		58	49	41	32	57
1.7	30	13	25	30	30		44	44	34	29	40
1.82	34	12	20	13	23		38	26	34	21	34
2.06	23	9	11	17	18		31	28	22	14	28
2.3	14	6	8	6	17		26	12	8	12	18
Total	183	90	129	130	161		280	233	180	141	230
Table Analyzed	Colocalized
Two-way RM ANOVA	Matching: Stacked
Assume sphericity?	Yes
Alpha	0.05
Source of Variation	% of total variation	P value	P value summary	Significant?
Interaction	3.796	<0.001	***	Yes
Row Factor	83.76	<0.001	***	Yes
Column Factor	3.444	0.03	*	Yes
Subject	4.116	<0.001	***	Yes
ANOVA table	SS	DF	MS	F (DFn, DFd)	P value
Interaction	8671	6	1445	F (6, 48) = 6.215	P<0.001
Row Factor	191305	6	31884	F (6, 48) = 137.1	P<0.001
Column Factor	7865	1	7865	F (1, 8) = 6.693	P=0.03
Subject	9401	8	1175	F (8, 48) = 5.054	P<0.001
Residual	11161	48	232.5
Difference between column means
Mean of Chow	39.6
Mean of HFD	60.8
Difference between means	-21.2
SE of difference	8.195
95% CI of difference	-40.10 to -2.303
Data summary
Number of columns (Column Factor)	2
Number of rows (Row Factor)	7
Number of subjects (Subject)	10
Compare each cell mean with the other cell mean in that row
Number of families	1
Number of comparisons per family	7
Alpha	0.05
Sidak's multiple comparisons test	Mean Diff.	95.00% CI of diff.	Significant?	Summary	Adjusted P Value
Chow - HFD
1.22	-23.2	-56.94 to 10.54	No	ns	0.35
1.46	-14.2	-47.94 to 19.54	No	ns	0.86
1.7	-12.6	-46.34 to 21.14	No	ns	0.92
1.82	-10.2	-43.94 to 23.54	No	ns	0.97
2.06	-9	-42.74 to 24.74	No	ns	0.99
2.3	-5	-38.74 to 28.74	No	ns	>0.99
Total	-74.2	-107.9 to -40.46	Yes	***	<0.001
Test details	Mean 1	Mean 2	Mean Diff.	SE of diff.	N1	N2	t	DF
Chow - HFD
1.22	33.6	56.8	-23.2	12.12	5	5	1.914	56
1.46	33.2	47.4	-14.2	12.12	5	5	1.172	56
1.7	25.6	38.2	-12.6	12.12	5	5	1.04	56
1.82	20.4	30.6	-10.2	12.12	5	5	0.8416	56
2.06	15.6	24.6	-9	12.12	5	5	0.7426	56
2.3	10.2	15.2	-5	12.12	5	5	0.4126	56
Total	138.6	212.8	-74.2	12.12	5	5	6.123	56

## Sheet: SFig. 3B
Weeks	Fas-GFP									Fas-NachBac
0	0	0	0	0	0	0	0	0		0	0	0	0	0	0	0	0
1	2.8	0.3	-1	-0.7	0	0.1	-1.1	0.7		0	4.5	-1.2	-0.8	-2.8	-0.8	1.4	0.6
2	0.7	0.6	-0.7	-1.3	-0.1	0	-1.4	0.5		8	11.8	9	0.2	1.8	4.5	13	7.9
3	3	1.9	2.3	0.3	2.4	-0.6	2.2	1.2		10.1	14.7	17.2	2.9	8.2	13	19.1	16.6
4	4.1	2.7	5.3	1.1	5	-0.3	4	2.3		11.5	13.4	22.5	4.4	12	16.9	23.4	22.1
5	4	2.7	7.4	1.9	6.9	-0.5	5	2.1		11	15.9	25.7	7.5	14.6	18.3	24.1	23.7
6	5.2	2.4	8.8	2.4	7.9	0.3	6.3	2.7		12.4	20.1	29.6	9.7	15.7	18.9	25.2	25.6
7	5.1	2.9	8.2	2.7	8.8	1.1	6.7	3.4		12.5	22.6	31.5	10.8	16.1	19.5	26.3	26.5
8	5.2	2.6	7.9	1.4	9.5	0.9	6.3	3.1		12.7	23.5	30.9	11.4	16.1	19.4	26.4	26.2
Table Analyzed	Body weight gain-Total
Two-way RM ANOVA	Matching: Stacked
Assume sphericity?	Yes
Alpha	0.05
Source of Variation	% of total variation	P value	P value summary	Significant?
Interaction	12.13	<0.001	***	Yes
Row Factor	31.81	<0.001	***	Yes
Column Factor	34.63	<0.001	***	Yes
Subject	14.65	<0.001	***	Yes
ANOVA table	SS	DF	MS	F (DFn, DFd)	P value
Interaction	1325	8	165.6	F (8, 112) = 25.08	P<0.001
Row Factor	3474	8	434.3	F (8, 112) = 65.75	P<0.001
Column Factor	3781	1	3781	F (1, 14) = 33.08	P<0.001
Subject	1600	14	114.3	F (14, 112) = 17.31	P<0.001
Residual	739.7	112	6.604
Difference between column means
Mean of Fas-GFP	2.467
Mean of Fas-NachBac	12.72
Difference between means	-10.25
SE of difference	1.782
95% CI of difference	-14.07 to -6.427
Data summary
Number of columns (Column Factor)	2
Number of rows (Row Factor)	9
Number of subjects (Subject)	16
Compare each cell mean with the other cell mean in that row
Number of families	1
Number of comparisons per family	9
Alpha	0.05
Sidak's multiple comparisons test	Predicted (LS) mean diff.	95.00% CI of diff.	Significant?	Summary	Adjusted P Value
Fas-GFP - Fas-NachBac
0	0	-6.063 to 6.063	No	ns	>0.99
1	0.025	-6.038 to 6.088	No	ns	>0.99
2	-7.238	-13.30 to -1.175	Yes	**	0.009
3	-11.14	-17.20 to -5.075	Yes	***	<0.001
4	-12.75	-18.81 to -6.687	Yes	***	<0.001
5	-13.91	-19.98 to -7.850	Yes	***	<0.001
6	-15.15	-21.21 to -9.087	Yes	***	<0.001
7	-15.86	-21.93 to -9.800	Yes	***	<0.001
8	-16.21	-22.28 to -10.15	Yes	***	<0.001
Test details	Predicted (LS) mean 1	Predicted (LS) mean 2	Predicted (LS) mean diff.	SE of diff.	N1	N2	t	DF
Fas-GFP - Fas-NachBac
0	0	0	0	2.155	8	8	0	126
1	0.1375	0.1125	0.025	2.155	8	8	0.0116	126
2	-0.2125	7.025	-7.238	2.155	8	8	3.359	126
3	1.588	12.73	-11.14	2.155	8	8	5.169	126
4	3.025	15.78	-12.75	2.155	8	8	5.918	126
5	3.688	17.6	-13.91	2.155	8	8	6.457	126
6	4.5	19.65	-15.15	2.155	8	8	7.031	126
7	4.863	20.73	-15.86	2.155	8	8	7.362	126
8	4.613	20.83	-16.21	2.155	8	8	7.525	126

## Sheet: SFig. 3D
Fas-GFP	Fas-NachBac
22.6	26.3
25	23
26.6	30
28	25.5
25.8	29.1
24	27.1
26	28.2
25.1	31.9
Table Analyzed	Body weight -CLAMS
Column B	Fas-NachBac
vs.	vs.
Column A	Fas-GFP
Unpaired t test
P value	0.0691
P value summary	ns
Significantly different (P < 0.05)?	No
One- or two-tailed P value?	Two-tailed
t, df	t=1.969, df=14
How big is the difference?
Mean of column A	25.39
Mean of column B	27.64
Difference between means (B - A) ± SEM	2.250 ± 1.143
95% confidence interval	-0.2009 to 4.701
R squared (eta squared)	0.2169
F test to compare variances
F, DFn, Dfd	2.896, 7, 7
P value	0.184
P value summary	ns
Significantly different (P < 0.05)?	No
Data analyzed
Sample size, column A	8
Sample size, column B	8

## Sheet: SFig. 3H
Fas-GFP	Fas-NachBac
2891.68	2364.23
2562.98	2453.53
2656.48	1967.55
2971.19	2962.55
2682.62	1954.95
2899.82	2495.21
Table Analyzed	VO2-1 day
Column B	Fas-NachBac
vs.	vs.
Column A	Fas-GFP
Unpaired t test
P value	0.0341											2.452
P value summary	*
Significantly different (P < 0.05)?	Yes
One- or two-tailed P value?	Two-tailed
t, df	t=2.452, df=10
How big is the difference?
Mean of column A	2777
Mean of column B	2366
Difference between means (B - A) ± SEM	-411.1 ± 167.6
95% confidence interval	-784.7 to -37.59
R squared (eta squared)	0.3755
F test to compare variances
F, DFn, Dfd	5.237, 5, 5
P value	0.0932
P value summary	ns
Significantly different (P < 0.05)?	No
Data analyzed
Sample size, column A	6
Sample size, column B	6

## Sheet: SFig. 3I
Fas-GFP	Fas-NachBac
325.793	145.505
339.063	181.973
357.568	100.946
733.27	108.135
226.099	98.0721
223.847	139.351
Table Analyzed	XTOT-1 day
Column B	Fas-NachBac
vs.	vs.
Column A	Fas-GFP
Unpaired t test
P value	0.012
P value summary	*
Significantly different (P < 0.05)?	Yes
One- or two-tailed P value?	Two-tailed
t, df	t=3.060, df=10
How big is the difference?
Mean of column A	367.6
Mean of column B	129
Difference between means (B - A) ± SEM	-238.6 ± 77.98
95% confidence interval	-412.4 to -64.86
R squared (eta squared)	0.4835
F test to compare variances
F, DFn, Dfd	33.01, 5, 5
P value	0.0016
P value summary	**
Significantly different (P < 0.05)?	Yes
Data analyzed
Sample size, column A	6
Sample size, column B	6

## Sheet: SFig. 3J
Fas-GFP	Fas-NachBac
2.97	13.18
3.06	30.94
9.94	13.39
5.06	22.7
10.92	20.8
0.51	24.03
7.26	25.71
3.21
Table Analyzed	Fat mass-sac
Column B	Fas-NachBac
vs.	vs.
Column A	Fas-GFP
Unpaired t test
P value	<0.001
P value summary	***
Significantly different (P < 0.05)?	Yes
One- or two-tailed P value?	Two-tailed
t, df	t=6.066, df=13
How big is the difference?
Mean of column A	5.366
Mean of column B	21.54
Difference between means (B - A) ± SEM	16.17 ± 2.666
95% confidence interval	10.41 to 21.93
R squared (eta squared)	0.7389
F test to compare variances
F, DFn, Dfd	3.081, 6, 7
P value	0.17
P value summary	ns
Significantly different (P < 0.05)?	No
Data analyzed
Sample size, column A	8
Sample size, column B	7

## Sheet: SFig. 3K
Fas-GFP	Fas-NachBac
23.32	24.62
24.3	29.7
24.06	23.08
23.71	23.77
23.01	25.12
22.96	27.98
24.04	30.12
22.65
Table Analyzed	Lean mass-sac
Column B	Fas-NachBac
vs.	vs.
Column A	Fas-GFP
Unpaired t test
P value	0.0173
P value summary	*
Significantly different (P < 0.05)?	Yes
One- or two-tailed P value?	Two-tailed
t, df	t=2.725, df=13
How big is the difference?
Mean of column A	23.51
Mean of column B	26.34
Difference between means (B - A) ± SEM	2.835 ± 1.040
95% confidence interval	0.5878 to 5.083
R squared (eta squared)	0.3636
F test to compare variances
F, DFn, Dfd	22.62, 6, 7
P value	0.0006
P value summary	***
Significantly different (P < 0.05)?	Yes
Data analyzed
Sample size, column A	8
Sample size, column B	7

## Sheet: SFig.4B
weeks	Coff/Fon-EGFP						Coff/Fon-NaChBac
0	21.3	21.7	22.5	19.4	21.4	21.1	19.5	21.2	22.5	24.3	22.1
1	23.6	23	23	18.9	21.1	20	19.4	20.7	22.8	24.6	22.8
2	25.1	23.7	24.2	19.5	22	21.2	22.4	23.9	25.9	29.4	26.1
3	27.3	29.7	24.9	19.9	22.7	21.5	27.6	28.4	30.3	32.1	29.4
4	28.5	30.9	24.9	20.3	22.8	22	32.9	33.1	35.4	34.1	31.9
5	30.1	31.8	25.3	21	22.9	22.9	35.1	38.4	37.8	36.8	35.7
6	30.8	33.1	26.4	21.2	24.3	23.7	38.3	40.3	41.5	39.7	37.1
7	32.6	35.4	28.4	23.1	25.4	24.3	45.1	42.3	41.8	41.3	39.2
8	33.5	36.4	30.7	25.8	27.8	26.9	46.4	43.5	42.7	42.7	40.4
Table Analyzed	Vgat-flp-LIC-Nacbac-female-body weight
Two-way RM ANOVA	Matching: Stacked
Assume sphericity?	No
Alpha	0.05
Source of Variation	% of total variation	P value	P value summary	Significant?	Geisser-Greenhouse's epsilon
Row Factor x Column Factor	11.94	<0.0001	****	Yes
Row Factor	51.51	<0.0001	****	Yes	0.1921
Column Factor	26.72	0.0008	***	Yes
Subject	9.879	<0.0001	****	Yes
ANOVA table	SS	DF	MS	F (DFn, DFd)	P value
Row Factor x Column Factor	635	8	79.38	F (8, 72) = 27.67	P<0.0001
Row Factor	2739	8	342.3	F (1.537, 13.83) = 119.3	P<0.0001
Column Factor	1420	1	1420	F (1, 9) = 24.34	P=0.0008
Subject	525.2	9	58.36	F (9, 72) = 20.34	P<0.0001
Residual	206.6	72	2.869
Difference between column means
Mean of Group A	25.04
Mean of Group B	32.64
Difference between means	-7.607
SE of difference	1.542
95% CI of difference	-11.10 to -4.119
Data summary
Number of columns (Column Factor)	2
Number of rows (Row Factor)	9
Number of subjects (Subject)	11
Number of missing values	0
Šídák's multiple comparisons test	Mean Diff.	95.00% CI of diff.	Below threshold?	Summary	Adjusted P Value
Group A - Group B
0	-0.6867	-4.382 to 3.008	No	ns	0.9967
1	-0.46	-4.858 to 3.938	No	ns	>0.9999
2	-2.923	-8.473 to 2.627	No	ns	0.5356
3	-5.227	-11.77 to 1.315	No	ns	0.1412
4	-8.58	-15.87 to -1.292	Yes	*	0.0227
5	-11.09	-18.88 to -3.304	Yes	**	0.0085
6	-12.8	-20.85 to -4.744	Yes	**	0.0042
7	-13.74	-22.42 to -5.059	Yes	**	0.0039
8	-12.96	-20.31 to -5.600	Yes	**	0.0016
Test details	Mean 1	Mean 2	Mean Diff.	SE of diff.	N1	N2	t	DF
Group A - Group B
0	21.23	21.92	-0.6867	0.8915	6	5	0.7702	6.175
1	21.6	22.06	-0.46	1.193	6	5	0.3854	8.391
2	22.62	25.54	-2.923	1.458	6	5	2.005	7.62
3	24.33	29.56	-5.227	1.699	6	5	3.076	7.379
4	24.9	33.48	-8.58	1.766	6	5	4.86	6.229
5	25.67	36.76	-11.09	1.879	6	5	5.902	6.175
6	26.58	39.38	-12.8	2.004	6	5	6.385	6.626
7	28.2	41.94	-13.74	2.216	6	5	6.199	7.057
8	30.18	43.14	-12.96	1.946	6	5	6.659	7.766

[truncated: 22 more sheets: SFig.4C, SFig.4D, SFig.4F, SFig.4G, SFig.4I, SFig.4J, SFig.5B, SFig. 6B, SFig. 6C, SFig. 6D, SFig. 6E, SFig. 6F, SFig.6G, SFig.7B, SFig.7C, SFig.7D, SFig.7E, SFig.8, SFig.10B, SFig.10D …]
