# Supplementary material for: An alternative neural basis underlying leptin resistance
Source: Cell Rep. Author manuscript; Available in PMC 2025 Aug 11. (PMC12337207; doi:10.1016/j.celrep.2025.115863)
Supplement: 2 [file NIHMS2099503-supplement-2.zip › Raw data and statistics for Figs.xlsx]

## Sheet: Fig. 1C
	Chow						HFD
1.22	18	23	11	20	9		39	37	25	15	36
1.46	15	16	7	14	15		34	30	26	10	35
1.7	10	15	14	13	6		31	29	18	19	33
1.82	10	9	8	10	5		27	18	20	12	17
2.06	14	6	2	5	8		22	15	16	17	18
2.3	7	8	3	5	8		15	13	8	6	7
Total	74	77	45	67	51		168	142	113	79	146
Table Analyzed	Uncolocalized
Two-way RM ANOVA	Matching: Stacked
Assume sphericity?	Yes
Alpha	0.05
Source of Variation	% of total variation	P value	P value summary	Significant?
Interaction	8.888	<0.001	***	Yes
Row Factor	73.58	<0.001	***	Yes
Column Factor	8.272	0.004	**	Yes
Subject	4.103	<0.001	***	Yes
ANOVA table	SS	DF	MS	F (DFn, DFd)	P value
Interaction	6850	6	1142	F (6, 48) = 13.80	P<0.001
Row Factor	56708	6	9451	F (6, 48) = 114.2	P<0.001
Column Factor	6375	1	6375	F (1, 8) = 16.13	P=0.004
Subject	3162	8	395.3	F (8, 48) = 4.778	P<0.001
Residual	3971	48	82.73
Difference between column means
Mean of Chow	17.94
Mean of HFD	37.03
Difference between means	-19.09
SE of difference	4.753
95% CI of difference	-30.05 to -8.126
Data summary
Number of columns (Column Factor)	2
Number of rows (Row Factor)	7
Number of subjects (Subject)	10
Compare each cell mean with the other cell mean in that row
Number of families	1
Number of comparisons per family	7
Alpha	0.05
Sidak's multiple comparisons test	Mean Diff.	95.00% CI of diff.	Significant?	Summary	Adjusted P Value
Chow - HFD
1.22	-14.2	-34.08 to 5.675	No	ns	0.31
1.46	-13.6	-33.48 to 6.275	No	ns	0.36
1.7	-14.4	-34.28 to 5.475	No	ns	0.29
1.82	-10.4	-30.28 to 9.475	No	ns	0.68
2.06	-10.6	-30.48 to 9.275	No	ns	0.66
2.3	-3.6	-23.48 to 16.28	No	ns	>0.99
Total	-66.8	-86.68 to -46.92	Yes	***	<0.001
Test details	Mean 1	Mean 2	Mean Diff.	SE of diff.	N1	N2	t	DF
Chow - HFD
1.22	16.2	30.4	-14.2	7.138	5	5	1.989	56
1.46	13.4	27	-13.6	7.138	5	5	1.905	56
1.7	11.6	26	-14.4	7.138	5	5	2.017	56
1.82	8.4	18.8	-10.4	7.138	5	5	1.457	56
2.06	7	17.6	-10.6	7.138	5	5	1.485	56
2.3	6.2	9.8	-3.6	7.138	5	5	0.5043	56
Total	62.8	129.6	-66.8	7.138	5	5	9.358	56

## Sheet: Fig. 2D
	Ctrl							Fas-NachBac
Rostral	20	25	17	14	10	21		63	35	62	80	61	67
Middle	10	8	11	6	28	16		92	56	52	59	101	103
Caudal	16	11	10	9	29	17		97	74	79	41	101	112
Table Analyzed	3 slices
Two-way RM ANOVA	Matching: Stacked
Assume sphericity?	Yes
Alpha	0.05
Source of Variation	% of total variation	P value	P value summary	Significant?
Interaction	2.647	0.07	ns	No
Row Factor	1.507	0.21	ns	No
Column Factor	76.4	<0.001	***	Yes
Subject	10.58	0.05	*	Yes
ANOVA table	SS	DF	MS	F (DFn, DFd)	P value
Interaction	1075	2	537.7	F (2, 20) = 2.985	P=0.07
Row Factor	612.4	2	306.2	F (2, 20) = 1.700	P=0.21
Column Factor	31035	1	31035	F (1, 10) = 72.20	P<0.001
Subject	4298	10	429.8	F (10, 20) = 2.386	P=0.05
Residual	3603	20	180.1
Difference between column means
Mean of Ctrl	15.44
Mean of Fas-NachBac	74.17
Difference between means	-58.72
SE of difference	6.911
95% CI of difference	-74.12 to -43.32
Data summary
Number of columns (Column Factor)	2
Number of rows (Row Factor)	3
Number of subjects (Subject)	12
Compare each cell mean with the other cell mean in that row
Number of families	1
Number of comparisons per family	3
Alpha	0.05
Sidak's multiple comparisons test	Mean Diff.	95.00% CI of diff.	Significant?	Summary	Adjusted P Value
Ctrl - Fas-NachBac
Rostral	-43.5	-67.19 to -19.81	Yes	***	<0.001
Middle	-64	-87.69 to -40.31	Yes	***	<0.001
Caudal	-68.67	-92.36 to -44.98	Yes	***	<0.001
Test details	Mean 1	Mean 2	Mean Diff.	SE of diff.	N1	N2	t	DF
Ctrl - Fas-NachBac
Rostral	17.83	61.33	-43.5	9.37	6	6	4.643	30
Middle	13.17	77.17	-64	9.37	6	6	6.831	30
Caudal	15.33	84	-68.67	9.37	6	6	7.329	30

## Sheet: Fig. 2F
	Fas-GFP									Fas-NachBac
0	22.1	25	27.6	28.7	25.8	23.9	27.1	24.4		26.5	23	31.2	26.3	31.9	27.9	26.8	31.3
1	24.9	25.3	26.6	28	25.8	24	26	25.1		26.5	27.5	30	25.5	29.1	27.1	28.2	31.9
2	22.8	25.6	26.9	27.4	25.7	23.9	25.7	24.9		34.5	34.8	40.2	26.5	33.7	32.4	39.8	39.2
3	25.1	26.9	29.9	29	28.2	23.3	29.3	25.6		36.6	37.7	48.4	29.2	40.1	40.9	45.9	47.9
4	26.2	27.7	32.9	29.8	30.8	23.6	31.1	26.7		38	36.4	53.7	30.7	43.9	44.8	50.2	53.4
5	26.1	27.7	35	30.6	32.7	23.4	32.1	26.5		37.5	38.9	56.9	33.8	46.5	46.2	50.9	55
6	27.3	27.4	36.4	31.1	33.7	24.2	33.4	27.1		38.9	43.1	60.8	36	47.6	46.8	52	56.9
7	27.2	27.9	35.8	31.4	34.6	25	33.8	27.8		39	45.6	62.7	37.1	48	47.4	53.1	57.8
8	27.3	27.6	35.5	30.1	35.3	24.8	33.4	27.5		39.2	46.5	62.1	37.7	48	47.3	53.2	57.5
Table Analyzed	Body weight-Total
Two-way RM ANOVA	Matching: Stacked
Assume sphericity?	Yes
Alpha	0.05
Source of Variation	% of total variation	P value	P value summary	Significant?
Interaction	9.212	<0.001	***	Yes
Row Factor	24.16	<0.001	***	Yes
Column Factor	40.92	<0.001	***	Yes
Subject	20.57	<0.001	***	Yes
ANOVA table	SS	DF	MS	F (DFn, DFd)	P value
Interaction	1325	8	165.6	F (8, 112) = 25.08	P<0.001
Row Factor	3474	8	434.3	F (8, 112) = 65.75	P<0.001
Column Factor	5885	1	5885	F (1, 14) = 27.85	P<0.001
Subject	2958	14	211.3	F (14, 112) = 31.99	P<0.001
Residual	739.7	112	6.604
Difference between column means
Mean of Fas-GFP	28.04
Mean of Fas-NachBac	40.83
Difference between means	-12.79
SE of difference	2.423
95% CI of difference	-17.98 to -7.590
Data summary
Number of columns (Column Factor)	2
Number of rows (Row Factor)	9
Number of subjects (Subject)	16
Compare each cell mean with the other cell mean in that row
Number of families	1
Number of comparisons per family	9
Alpha	0.05
Sidak's multiple comparisons test	Predicted (LS) mean diff.	95.00% CI of diff.	Significant?	Summary	Adjusted P Value
Fas-GFP - Fas-NachBac
0	-2.538	-10.16 to 5.084	No	ns	0.98
1	-2.513	-10.13 to 5.109	No	ns	0.98
2	-9.775	-17.40 to -2.154	Yes	**	0.004
3	-13.68	-21.30 to -6.054	Yes	***	<0.001
4	-15.29	-22.91 to -7.666	Yes	***	<0.001
5	-16.45	-24.07 to -8.829	Yes	***	<0.001
6	-17.69	-25.31 to -10.07	Yes	***	<0.001
7	-18.4	-26.02 to -10.78	Yes	***	<0.001
8	-18.75	-26.37 to -11.13	Yes	***	<0.001
Test details	Predicted (LS) mean 1	Predicted (LS) mean 2	Predicted (LS) mean diff.	SE of diff.	N1	N2	t	DF
Fas-GFP - Fas-NachBac
0	25.58	28.11	-2.538	2.709	8	8	0.9368	126
1	25.71	28.23	-2.513	2.709	8	8	0.9276	126
2	25.36	35.14	-9.775	2.709	8	8	3.609	126
3	27.16	40.84	-13.68	2.709	8	8	5.049	126
4	28.6	43.89	-15.29	2.709	8	8	5.644	126
5	29.26	45.71	-16.45	2.709	8	8	6.073	126
6	30.08	47.76	-17.69	2.709	8	8	6.53	126
7	30.44	48.84	-18.4	2.709	8	8	6.793	126
8	30.19	48.94	-18.75	2.709	8	8	6.922	126

## Sheet: Fig. 2G
Fas-GFP	Fas-NachBac
4.8475	7.9625
5.0275	8.05
7.125	10.575
6.15	5.225
5.05	11.35
8.3	11.3
5.925	10.25
4.65	10.5
Table Analyzed	Food intake
Column B	Fas-NachBac
vs.	vs.
Column A	Fas-GFP
Unpaired t test
P value	0.0013
P value summary	**
Significantly different (P < 0.05)?	Yes
One- or two-tailed P value?	Two-tailed
t, df	t=3.990, df=14
How big is the difference?
Mean of column A	5.884
Mean of column B	9.402
Difference between means (B - A) ± SEM	3.517 ± 0.8816
95% confidence interval	1.626 to 5.408
R squared (eta squared)	0.532
F test to compare variances
F, DFn, Dfd	2.792, 7, 7
P value	0.1989
P value summary	ns
Significantly different (P < 0.05)?	No
Data analyzed
Sample size, column A	8
Sample size, column B	8

## Sheet: Fig. 3A
Days	LIC:Vglut2-Cre+Fas-NachBac+ saline						LIC:Vglut2-Cre+Fas-NachBac+leptin					ob/ob+leptin
0	34.6	41.7	47	52.7	29.7		46	46.5	57.5	42.4		44.6	43	39.9
3	33.6	40	47.8	52.7	28		42.2	42.9	55.7	35.8		39.5	35.3	35.1
5	33.7	40	48.2	52.9	27.7		42	42.6	56.1	35		36.7	31.8	32.2
7	33	39.4	48.5	53.8	26.8		41.2	42.3	56.7	34.1		33.4	28.8	29.8
9	33.2	39.4	48.6	53.8	27.2		41	38.5	56.9	33.5		31.4	27.1	26.8
11	33	39.3	48.8	54.3	27.2		40.5	36.5	57.9	33.4		28.8	26.5	24.7
13	32.1	39.3	47.8	54	27.4		40.3	36.6	57.7	32.9		26.4	26.5	21.9
Table Analyzed	Fas-NachBac+icv leptin-BW
Two-way RM ANOVA	Matching: Stacked
Assume sphericity?	No
Alpha	0.05
Source of Variation	% of total variation	P value	P value summary	Significant?	Geisser-Greenhouse's epsilon
Interaction	5.267	<0.0001	****	Yes
Row Factor	7.231	<0.0001	****	Yes	0.298
Column Factor	22.99	0.2573	ns	No
Subject	65.28	<0.0001	****	Yes
ANOVA table	SS	DF	MS	F (DFn, DFd)	P value
Interaction	399.9	12	33.33	F (12, 54) = 18.32	P<0.0001
Row Factor	549.1	6	91.51	F (1.788, 16.09) = 50.32	P<0.0001
Column Factor	1746	2	872.8	F (2, 9) = 1.585	P=0.2573
Subject	4957	9	550.8	F (9, 54) = 302.9	P<0.0001
Residual	98.21	54	1.819
Data summary
Number of columns (Column Factor)	3
Number of rows (Row Factor)	7
Number of subjects (Subject)	12
Within each row, compare columns (simple effects within rows)
Number of families	7
Number of comparisons per family	3
Alpha	0.05
Tukey's multiple comparisons test	Mean Diff.	95.00% CI of diff.	Significant?	Summary	Adjusted P Value
0
Group A vs. Group B	-6.96	-22.50 to 8.584	No	ns	0.4288
Group A vs. ob/ob+leptin	-1.36	-15.73 to 13.01	No	ns	0.9483
Group B vs. ob/ob+leptin	5.6	-7.062 to 18.26	No	ns	0.3525
3
Group A vs. Group B	-3.73	-21.83 to 14.37	No	ns	0.8207
Group A vs. ob/ob+leptin	3.787	-11.89 to 19.46	No	ns	0.7197
Group B vs. ob/ob+leptin	7.517	-8.856 to 23.89	No	ns	0.3172
5
Group A vs. Group B	-3.425	-22.24 to 15.39	No	ns	0.8559
Group A vs. ob/ob+leptin	6.933	-9.056 to 22.92	No	ns	0.399
Group B vs. ob/ob+leptin	10.36	-6.922 to 27.64	No	ns	0.19
7
Group A vs. Group B	-3.275	-23.46 to 16.91	No	ns	0.8832
Group A vs. ob/ob+leptin	9.633	-7.552 to 26.82	No	ns	0.2449
Group B vs. ob/ob+leptin	12.91	-5.902 to 31.72	No	ns	0.1351
9
Group A vs. Group B	-2.035	-22.87 to 18.80	No	ns	0.955
Group A vs. ob/ob+leptin	12.01	-4.939 to 28.95	No	ns	0.1417
Group B vs. ob/ob+leptin	14.04	-6.034 to 34.12	No	ns	0.129
11
Group A vs. Group B	-1.555	-23.63 to 20.52	No	ns	0.976
Group A vs. ob/ob+leptin	13.85	-3.545 to 31.25	No	ns	0.1007
Group B vs. ob/ob+leptin	15.41	-6.736 to 37.55	No	ns	0.1265
13
Group A vs. Group B	-1.755	-23.76 to 20.25	No	ns	0.9692
Group A vs. ob/ob+leptin	15.19	-1.835 to 32.21	No	ns	0.0726
Group B vs. ob/ob+leptin	16.94	-4.942 to 38.82	No	ns	0.0996
Test details	Mean 1	Mean 2	Mean Diff.	SE of diff.	N1	N2	q	DF
0
Group A vs. Group B	41.14	48.1	-6.96	5.268	5	4	1.869	6.943
Group A vs. ob/ob+leptin	41.14	42.5	-1.36	4.359	5	3	0.4412	4.821
Group B vs. ob/ob+leptin	48.1	42.5	5.6	3.543	4	3	2.235	3.977
3
Group A vs. Group B	40.42	44.15	-3.73	6.139	5	4	0.8593	6.97
Group A vs. ob/ob+leptin	40.42	36.63	3.787	4.73	5	3	1.132	4.754
Group B vs. ob/ob+leptin	44.15	36.63	7.517	4.408	4	3	2.411	3.675
5
Group A vs. Group B	40.5	43.93	-3.425	6.373	5	4	0.76	6.929
Group A vs. ob/ob+leptin	40.5	33.57	6.933	4.862	5	3	2.017	4.855
Group B vs. ob/ob+leptin	43.93	33.57	10.36	4.681	4	3	3.129	3.72
7
Group A vs. Group B	40.3	43.58	-3.275	6.836	5	4	0.6775	6.925
Group A vs. ob/ob+leptin	40.3	30.67	9.633	5.123	5	3	2.659	4.609
Group B vs. ob/ob+leptin	43.58	30.67	12.91	4.939	4	3	3.696	3.505
9
Group A vs. Group B	40.44	42.48	-2.035	7.017	5	4	0.4101	6.775
Group A vs. ob/ob+leptin	40.44	28.43	12.01	5.089	5	3	3.336	4.699
Group B vs. ob/ob+leptin	42.48	28.43	14.04	5.269	4	3	3.769	3.502
11
Group A vs. Group B	40.52	42.08	-1.555	7.391	5	4	0.2975	6.615
Group A vs. ob/ob+leptin	40.52	26.67	13.85	5.109	5	3	3.835	4.44
Group B vs. ob/ob+leptin	42.08	26.67	15.41	5.599	4	3	3.892	3.278
13
Group A vs. Group B	40.12	41.88	-1.755	7.35	5	4	0.3377	6.557
Group A vs. ob/ob+leptin	40.12	24.93	15.19	5.121	5	3	4.194	4.719
Group B vs. ob/ob+leptin	41.88	24.93	16.94	5.693	4	3	4.209	3.446

## Sheet: Fig. 3B
Days	LIC:Vglut2-Cre+Fas-NachBac+ saline						LIC:Vglut2-Cre+Fas-NachBac+leptin						ob/ob+leptin
0	0	0	0	0	0		0	0	0	0			0	0	0	0	0
3	5.7	3.1	2.8	4.9	8.8		3.3	2	1.2	2.7			4.2	2.5	3	2.1	4.3
5	16.8	8.2	8	12.4	19		11.1	8.5	7.2	9.2			9.5	6.1	6.2	3.2	9.2
7	29.3	14.1	12.4	21.6	25.1		23.1	15.2	14.5	14.4			11.9	7.7	7.7	3.8	10.3
9	42.1	21.3	19.5	34.5	32.3		33.5	22.3	23.4	21.5			14.6	9.3	10.1	6.9	12.4
11	54.2	28.9	27.1	46	40.1		44.9	30.5	33.4	29.4			17.7	12.1	15.4	12.6	15.4
13	65.5	36	33.7	55.6	46.6		60.4	38.6	43.1	36.7			20.6	14.4	19.2	20.7	17.8
Table Analyzed	Fas-NachBac+leptin-Feeding-Total
Two-way RM ANOVA	Matching: Stacked
Assume sphericity?	Yes
Alpha	0.05
Source of Variation	% of total variation	P value	P value summary	Significant?
Interaction	10.05	<0.0001	****	Yes
Row Factor	65.49	<0.0001	****	Yes
Column Factor	14.21	0.0025	**	Yes
Subject	7.242	<0.0001	****	Yes
ANOVA table	SS	DF	MS	F (DFn, DFd)	P value
Interaction	2346	12	195.5	F (12, 66) = 12.35	P<0.0001
Row Factor	15293	6	2549	F (6, 66) = 161.1	P<0.0001
Column Factor	3318	2	1659	F (2, 11) = 10.79	P=0.0025
Subject	1691	11	153.7	F (11, 66) = 9.716	P<0.0001
Residual	1044	66	15.82
Data summary
Number of columns (Column Factor)	3
Number of rows (Row Factor)	7
Number of subjects (Subject)	14
Within each row, compare columns (simple effects within rows)
Number of families	7
Number of comparisons per family	3
Alpha	0.05
Tukey's multiple comparisons test	Predicted (LS) mean diff.	95.00% CI of diff.	Significant?	Summary	Adjusted P Value
0
Group A vs. Group B	0	-9.555 to 9.555	No	ns	>0.9999
Group A vs. ob/ob+leptin	0	-9.009 to 9.009	No	ns	>0.9999
Group B vs. ob/ob+leptin	0	-9.555 to 9.555	No	ns	>0.9999
3
Group A vs. Group B	2.76	-6.795 to 12.32	No	ns	0.7698
Group A vs. ob/ob+leptin	1.84	-7.169 to 10.85	No	ns	0.8772
Group B vs. ob/ob+leptin	-0.92	-10.48 to 8.635	No	ns	0.9712
5
Group A vs. Group B	3.88	-5.675 to 13.44	No	ns	0.5977
Group A vs. ob/ob+leptin	6.04	-2.969 to 15.05	No	ns	0.2508
Group B vs. ob/ob+leptin	2.16	-7.395 to 11.72	No	ns	0.8517
7
Group A vs. Group B	3.7	-5.855 to 13.26	No	ns	0.626
Group A vs. ob/ob+leptin	12.22	3.211 to 21.23	Yes	**	0.0049
Group B vs. ob/ob+leptin	8.52	-1.035 to 18.08	No	ns	0.0903
9
Group A vs. Group B	4.765	-4.790 to 14.32	No	ns	0.4617
Group A vs. ob/ob+leptin	19.28	10.27 to 28.29	Yes	****	<0.0001
Group B vs. ob/ob+leptin	14.52	4.960 to 24.07	Yes	**	0.0015
11
Group A vs. Group B	4.71	-4.845 to 14.27	No	ns	0.4698
Group A vs. ob/ob+leptin	24.62	15.61 to 33.63	Yes	****	<0.0001
Group B vs. ob/ob+leptin	19.91	10.35 to 29.47	Yes	****	<0.0001
13
Group A vs. Group B	2.78	-6.775 to 12.34	No	ns	0.7669
Group A vs. ob/ob+leptin	28.94	19.93 to 37.95	Yes	****	<0.0001
Group B vs. ob/ob+leptin	26.16	16.60 to 35.72	Yes	****	<0.0001
Test details	Predicted (LS) mean 1	Predicted (LS) mean 2	Predicted (LS) mean diff.	SE of diff.	N1	N2	q	DF
0
Group A vs. Group B	0	0	0	3.998	5	4	0	77
Group A vs. ob/ob+leptin	0	0	0	3.77	5	5	0	77
Group B vs. ob/ob+leptin	0	0	0	3.998	4	5	0	77
3
Group A vs. Group B	5.06	2.3	2.76	3.998	5	4	0.9762	77
Group A vs. ob/ob+leptin	5.06	3.22	1.84	3.77	5	5	0.6903	77
Group B vs. ob/ob+leptin	2.3	3.22	-0.92	3.998	4	5	0.3254	77
5
Group A vs. Group B	12.88	9	3.88	3.998	5	4	1.372	77
Group A vs. ob/ob+leptin	12.88	6.84	6.04	3.77	5	5	2.266	77
Group B vs. ob/ob+leptin	9	6.84	2.16	3.998	4	5	0.764	77
7
Group A vs. Group B	20.5	16.8	3.7	3.998	5	4	1.309	77
Group A vs. ob/ob+leptin	20.5	8.28	12.22	3.77	5	5	4.585	77
Group B vs. ob/ob+leptin	16.8	8.28	8.52	3.998	4	5	3.014	77
9
Group A vs. Group B	29.94	25.18	4.765	3.998	5	4	1.685	77
Group A vs. ob/ob+leptin	29.94	10.66	19.28	3.77	5	5	7.233	77
Group B vs. ob/ob+leptin	25.18	10.66	14.52	3.998	4	5	5.134	77
11
Group A vs. Group B	39.26	34.55	4.71	3.998	5	4	1.666	77
Group A vs. ob/ob+leptin	39.26	14.64	24.62	3.77	5	5	9.237	77
Group B vs. ob/ob+leptin	34.55	14.64	19.91	3.998	4	5	7.042	77
13
Group A vs. Group B	47.48	44.7	2.78	3.998	5	4	0.9833	77
Group A vs. ob/ob+leptin	47.48	18.54	28.94	3.77	5	5	10.86	77
Group B vs. ob/ob+leptin	44.7	18.54	26.16	3.998	4	5	9.253	77

## Sheet: Fig. 3D
	Lean mice	Fas-NachBac+saline	Fas-NachBac+leptin	ob/ob+leptin
	85	209	268	306
	135	228	290	285
	99	184	220	262
Table Analyzed	Data 1
Data sets analyzed	A-D
ANOVA summary
F	25.56
P value	0.0002
P value summary	***
Significant diff. among means (P < 0.05)?	Yes
R square	0.9055
Brown-Forsythe test
F (DFn, DFd)	0.1635 (3, 8)
P value	0.9179
P value summary	ns
Are SDs significantly different (P < 0.05)?	No
Bartlett's test
Bartlett's statistic (corrected)
P value
P value summary
Are SDs significantly different (P < 0.05)?
ANOVA table	SS	DF	MS	F (DFn, DFd)	P value
Treatment (between columns)	55928	3	18643	F (3, 8) = 25.56	P=0.0002
Residual (within columns)	5836	8	729.5
Total	61764	11
Data summary
Number of treatments (columns)	4
Number of values (total)	12
Number of families	1
Number of comparisons per family	3
Alpha	0.05
Dunnett's multiple comparisons test	Mean Diff.	95.00% CI of diff.	Significant?	Summary	Adjusted P Value	A-?
Lean mice vs. Fas-NachBac+saline	-100.7	-164.2 to -37.16	Yes	**	0.0047	B	Fas-NachBac+saline
Lean mice vs. Fas-NachBac+leptin	-153	-216.5 to -89.49	Yes	***	0.0003	C	Fas-NachBac+leptin
Lean mice vs. ob/ob+leptin	-178	-241.5 to -114.5	Yes	***	0.0001	D	ob/ob+leptin
Test details	Mean 1	Mean 2	Mean Diff.	SE of diff.	n1	n2	q
Lean mice vs. Fas-NachBac+saline	106.3	207	-100.7	22.05	3	3	4.565
Lean mice vs. Fas-NachBac+leptin	106.3	259.3	-153	22.05	3	3	6.938
Lean mice vs. ob/ob+leptin	106.3	284.3	-178	22.05	3	3	8.071

## Sheet: Fig. 4D
																												P value
	weeks	Chow only						Fas-GFP											Fas-Kir2.1									Fas-Kir2.1 vs Fas-GFP
Chow	0	29.4	26.5	28.5	23.6	25.6		31.6	24.9	26.6	27.2	28.9	22.1	22.4	22.7	22.8	31.1		27.1	30	27.4	27.4	21.4	22.6	21.8	27.5		P>0.05
	1	29.9	26.5	28	23.4	25.3		29.7	25.8	27.5	28.5	28.5	20.1	21.5	23.2	23.7	29.8		27.2	28.6	24.3	27.4	19.9	22	21.2	27.1		P>0.05
	2	30.3	29.6	29.4	25	26.3		31.3	26.2	28.2	29.2	29.7	20.1	21.5	24.1	24	31.3		27.9	28.8	23.5	28.5	20	22	22	28.3		P>0.05
	3	30.1	31.6	29.2	25.6	27		31	27	28.8	29.8	30.3	21.1	23.5	26.9	27.7	32.2		28.4	29.4	24.7	28.9	20.7	22.9	22.9	31.8		P>0.05
	4	30.5	32.9	29.9	25.6	28		32.1	27.5	29.9	30.4	30.7	22.5	24.8	27.3	28.3	32.2		29	29.9	24.7	29.6	21.7	24.3	23.1	31.9		P>0.05
	5	30.2	32.8	29.8	25.9	29.5		31.8	28.9	30.4	31.8	31.5	23.3	24.9	28.4	29.4	32		28	29.7	24.8	29.8	21.6	24.2	24.4	32.5		P>0.05
HFD	6	30.9	34.9	30.6	27.6	31		37.9	35.2	26.6	37.3	35.8	29.7	29.7	33.3	38	39.7		31.2	34.6	25	32.9	24.5	28.4	30.2	33.5		P>0.05
	7	30.9	35.3	31.2	29.8	29.8		41	35.6	38.9	38.9	37.4	33.9	32.1	36.7	43.6	43.8		33	36	24.7	33.2	24.4	31.8	32	34.9		0.0099
	8	30.9	35.6	30.9	31.1	30.2		44.2	39.8	42.9	43	40.6	35	31.9	40.3	47.5	46.2		36.1	38.8	25.7	35.7	25.1	32.5	35	35.8		0.0108
	9	30.5	35.8	30.2	32.1	31.7		47.4	40.3	45.3	44.3	41	39.9	34.2	42.4	51.6	47.2		37.7	40.3	26.7	36.2	27.6	36.9	38.2	37.4		0.0099
	10	30.2	36.5	30.8	33.4	31.7		48.9	43	49.4	48.9	45.8	42.7	36.8	46.8	54.3	50.4		40.2	42.4	27.8	39	29.6	40	42	39		0.0075
	11	29.6	40.7	30.7	33.4	32.1		49	46.1	50.8	51.7	49.5	46.7	39.1	48.4	55.7	51.6		41.2	43.2	28.2	37.9	32.9	42.7	42.7	39.5		0.0022
	12	30.1	38.3	30.9	34.2	32.1		51.5	48.2	52.4	53.4	51.8	48.1	42.8	51.5	58.2	51.5		43.4	45.5	29	41.6	35.3	47.2	46.4	41.1		0.0079
	13	29.9	38.8	30.9	35.1	31.4		53.2	51.7	54.2	55.5	54.1	50.1	46.6	53	58.6	52.3		45.6	48.2	31.5	43.2	39.7	48.4	47.3	41.9		0.0044

## Sheet: Fig. 4F
weeks	Fas-GFP								Fas-Kir2.1						P Value
0	39.9	40.3	35.3	30.5	33.4	33.3	28.3		34.3	34.9	33	33	30		0.532863
1	38.2	40.3	33.8	29.2	30.4	31.5	28.3		32.5	31.8	28.2	28.6	30.1		0.222288
2	47.9	49.4	42.2	33	33.9	38.4	34.4		36	37.8	33.1	32.5	34.5		0.139096
3	54.6	56.3	50.7	39.5	40.8	47.8	43.5		37.6	43	37.3	35.4	38.9		0.0164135
4	59	60.5	56.8	44.8	44.5	54.2	47.5		39	45.2	38	34.3	40.6		0.00333206
5	60.3	61.2	58.8	47	46.4	56.8	48.9		40.2	42.7	40.3	36	42.3		0.00121405
6	62.3	63.2	61.1	48.9	49.2	58.9	49.5		41.2	51.4	44.1	38.8	45.3		0.00639004
7	64	63.5	62.5	51.6	52.2	60.6	50.4		43.7	54.7	48.3	41.1	47.2		0.00934929
8	63.8	65.2	62.3	52.2	52.9	60.7	51.1		43.9	56.1	47.8	42.9	48.4		0.0105541

## Sheet: Fig. 4G
Fas-GFP	Fas-Kir2.1
3.5	2.5
4	2.7
3.6	1.9
3.8	2
3.1	2.2
3.6
2.9
P value	0.000172378
